# Supplementary material for: C16 Peptide and Ang-1 Improve Functional Disability and Pathological Changes in an Alzheimer’s Disease Model Associated with Vascular Dysfunction
Source: Pharmaceuticals (Basel). 2022 Apr 13;15(4):471. doi: 10.3390/ph15040471 (PMC9025163; doi:10.3390/ph15040471)
Supplement: Supplementary file 1 [file pharmaceuticals-15-00471-s001.zip]

Archive with 7 entries (7 files):
- Supple Figure S1.jpg
- Supple Figure S2.jpg
- supple Figure S3.jpg
- Supple Figure S4.jpg
- Supple Figure S5.jpg
- Supple Figure S6.jpg
- Supple Figure S7.jpg
